# Supplementary material for: The ubiquitin ligase Cul5 regulates CD4+ T cell fate choice and allergic inflammation
Source: Nat Commun. 2022 May 19;13:2786. doi: 10.1038/s41467-022-30437-x (PMC9120070; doi:10.1038/s41467-022-30437-x)
Supplement: Supplementary file 4 — Source Data [file 41467_2022_30437_MOESM4_ESM.xlsx]

## Sheet: 1a
Cul5 and neddylated Cul5 levels in primary murine CD4 T cells (Replicate #1)													Cul5 and neddylated Cul5 levels in primary murine CD4 T cells (Replicate #2)														Cul5 and neddylated Cul5 levels in primary murine CD4 T cells (Replicate #3)

## Sheet: 1b
Cul5 and neddylated Cul5 in primary murine CD4 T cells (Replicate #1)															Cul5 and neddylated Cul5 in primary murine CD4 T cells (Replicate #2)															Cul5 and neddylated Cul5 in primary murine CD4 T cells (Replicate #3)																Cul5 and neddylated Cul5 in primary murine CD4 T cells (Replicate #4)

## Sheet: 1d
Fig. 1d shows that Cul5 is deleted from Cul5fl/fl/CD4-Cre animals. Multiple experiments thorughout the manucript act as replicate data for this figure.
List of experiments showing Cul5 deletion in Cul5fl/flCD4-Cre animals: Figure 1d, Figure 6a, Figure 6e, Figure 6f

## Sheet: 1f
		Frequency of CD4 and CD8 T cells in Thymus
	Cul5fl/fl							Cul5fl/flCD4-Cre
CD4+ (SP)	9.32	9.52	12.6	5.7	5.49	6.11		11.5	10.6	9.5	6.18	8.24	6.13
CD8+ (SP)	2.51	2.31	3.45	1.9	2.22	2.31		2.63	2.96	2.31	2.49	4.05	2.41
CD4+CD8+ (DP)	78	78.7	74.3	85.2	85.7	84.3		68.7	76.2	76.2	84.5	80.1	85.3

## Sheet: 1h
Frequency of CD4CD44+ cells in lungs
	Control	Cul5fl/fl CD4 Cre
	16.2	27.5
	18.8	20.8
	21.8	29.2
	35.3	35.8
	12.9	20.2
	35.6	47.3
	15.4	28.6
	25.4	48.6
	17.5	28
	25	26.7
	32.5	50.1
	31.2	38.4
	12.8	21.5
	11.5	27.2
	28.5	34
	28.5	39.2
	19.8	28.5
	19.8	27.6
	14.7	22.1
		21.4
		19
		22.2

## Sheet: S1a
Data obtained from Field et al. 2020 (PMID:32459862)
	The mass spectrometry proteomics data have been deposited to the ProteomeXchange Consortium via the PRIDE partner repository with the dataset identifier PXD019272.
		Copy number Cul5
		0hr	24hr	48hr
	Replicate 1	3959.67	8749.82	15354.2
	Replicate 2	4603.77	11910.4	14774.4
	Replicate 3	4866.47	11963.6	11259.8
	Avg	4476.64	10874.6	13796.1

## Sheet: S1b
Cul5 and neddylated Cul5 in primary murine CD4 T cells cultured in different polarising condition (Replicate #1)																				Cul5 and neddylated Cul5 in primary murine CD4 T cells cultured in different polarising condition (Replicate #2)																			Cul5 and neddylated Cul5 in primary murine CD4 T cells cultured in different polarising condition (Replicate #3)

## Sheet: S1c
Frequency of CD4CD44+ cells in spleen
	Control	Cul5fl/fl CD4 Cre
	13.9	12.1
	12.6	11.2
	9.2	7.78
	19	10.5
	15.1	11.9
	12.8	21.3
	17.7	18.3
	18.7	11.7
	9.47	8.83
	9.28	7.3
	6.67	2.86
	6.67	2.92
	4.57	2.1
	4.57	2.59
Average	11.445	9.38429

## Sheet: S1d
	Frequency of CD4CD44+ cells in LN
	Control	Cul5fl/fl CD4 Cre
	7.38	7.74
	6.29	6.31
	5.28	5.37
	7.35	6.07
	2.85	7
	4.72	7.68
	5.39	4.62
	5.34	5.79
	6.58	5.05
	9.63	5.53
Average	6.081	6.116

## Sheet: S1e
		Number of CD4CD44+ cells in lungs
			Control	Cul5fl/fl CD4 Cre
			136856	335054
			160818	286373
			102396	253957
			213850	107827
			145000	239000
			140000	173000
			207524	311718
			176231	237137
			141000	283453
				220242
				151000
				133000
				136000
				139000
		Average	158186	214769

[truncated: 82 more sheets: S1f, 2c, 2d, 2g, 2h, 2i, 2j, 2k, 2l, 2m, 2n, S2c, S2d, S2e, S2h, S2k, S2l, S2m, 3b, 3c …]
